# Supplementary material for: Vitamin D Supplementation and Allergic Diseases during Childhood: A Systematic Review and Meta-Analysis
Source: Nutrients. 2022 Sep 23;14(19):3947. doi: 10.3390/nu14193947 (PMC9571357; doi:10.3390/nu14193947)
Supplement: Supplementary file 1 [file nutrients-14-03947-s001.zip]

Archive with 1 entries (1 files):
- nutrients-1901218-supplementary.pdf
